# Supplementary material for: The clinical prediction model to distinguish between colonization and infection by Klebsiella pneumoniae
Source: Front Microbiol. 2025 Jan 23;15:1508030. doi: 10.3389/fmicb.2024.1508030 (PMC11800808; doi:10.3389/fmicb.2024.1508030)
Supplement: Supplementary file 1 [file Table_1.xlsx]

## Sheet: Sheet1
Antimicrobial Agents	Colonization（n=67）			Infection（n=219）			χ2 testa
	R	I	S	R	I	S	Χ2	P
Ampicillin	67（100）	0(0)	0（0）	219（100）	0（0）	0（0）
Cefuroxime	22（32.84）	0(0)	45（67.16）	152（69.41）	3（1.37）	64（29.22）	28.799	<0.001
Ceftazidime	14（20.90）	2(2.99）	51（76.12）	120（54.79）	7（3.20）	92（42.01）	23.676	<0.001
Ceftriaxone	19（28.36）	0(0)	48（71.64）	148（67.58）	1（0.46）	70（31.96）	32.484	<0.001
Cefepime	13（19.40）	1(1.49）	53（79.10）	117(53.42）	7（3.20）	95（43.38）	23.951	<0.001
Ampicillin/Sulbactam	19（28.36）	4(5.97）	44（65.67）	149(68.04）	5（2.28）	65（29.68）	32.327	<0.001
Piperacillin/Tazobactam	10（14.93）	1(1.49）	56（83.58）	103（47.03）	4（1.83）	112（51.14）	22.128	<0.001
Aztreonam	14（20.90）	0（0）	53（79.10）	128（58.45）	1（0.46）	90（41.10）	29.262	<0.001
Imipenem	10（14.93）	0（0）	57（85.07）	102（46.58）	1（0.46）	116（52.97）	21.571	<0.001
Meropenem	10（14.93）	0（0）	57（85.07）	100（45.66）	1（0.46）	118（53.88）	20.478	<0.001
Gentamicin	13（19.40）	0（0）	54（80.60）	114（52.05）	2（0.91）	103（47.03）	22.156	<0.001
Amikacin	4（5.97）	0（0）	63（94.03）	64（29.22）	0（0）	155（70.78）	15.307	<0.001
Levofloxacin	13（19.40）	9(13.43）	45（67.16）	120（54.79）	39（17.81）	60（27.40）	25.831	<0.001
Nitrofurantoin	15（22.39）	35(52.24）	17（25.37）	114（52.05）	70（31.96）	35（15.98）	18.236	<0.001
Sulfamethoxazole/Trimethoprim	13（19.40）	0（0）	54（80.60）	86（39.27）	3（1.37）	130（59.36）	8.946	0.003
